# Supplementary material for: Simultaneous Extraction and Determination of Characteristic Steroidal Saponins and Homoisoflavonoids in Zhejiang Ophiopogon japonicus
Source: Molecules. 2022 Oct 30;27(21):7380. doi: 10.3390/molecules27217380 (PMC9656867; doi:10.3390/molecules27217380)
Supplement: Supplementary file 1 [file molecules-27-07380-s001.zip]

Archive with 1 entries (1 files):
- molecules-1985119-supplementary.pdf
